# Supplementary material for: Development of nanoemulsion formulation loaded with Enteromorpha intestinalis extract: Characterization and evaluation for topical use
Source: PLoS One. 2026 Mar 6;21(3):e0343626. doi: 10.1371/journal.pone.0343626 (PMC12965610; doi:10.1371/journal.pone.0343626)
Supplement: S1 Table — (XLSX) [file pone.0343626.s001.xlsx]

## Sheet: Sheet1
S.NO	Compound Name	RET.INDEX	M.WT	Formula
1	2,4-Di-tert-butylphenol	1555	206	C14H22O
2	Phytol	2045	296	C20H40O
3	Hexadecane	1600	226	C16H34
4	3,7,11-Trimethyl-1-dodecanol	1563	228	C15H32O
5	1 n-Heptadecanol-1	1954	256	C17H36O
6	n-Nonadecanol-1	2153	284	C19H40O
7	n- Heptadecane	1700	240	C17H36
8	Tridecanoic acid, 12-methyl-, methyl ester	1615	242	C15H30O2
9	1-Heptacosene	2695	378	C27H54
10	Loliolide	1614	196	C11H16O3
11	Nonadecane	1900	268	C19H40
12	Pentadecanoic acid, methyl ester	1779	256	C16H32O2
13	3,7,11,15-Tetramethyl-2-hexadecen-1-ol	2045	296	C20H40O
14	Neophytadiene	1774	278	C20H38
15	2-Methyltetracosane	2442	352	C25H52
16	Palmitoleic acid, methyl ester	1886	268	C17H32O2
17	Hexahydrofarnesyl acetone	1754	268	C18H36O
18	trans-Phytol	2045	296	C20H40O
19	Palmitic acid, ethyl ester	1978	284	C18H36O2
20	Eicosane	2000	282	C20H42
21	Elaidic acid, methyl ester	2085	296	C19H36O2
22	Oleic acid, methyl ester	2085	296	C19H36O2
23	Stearic acid, methyl ester	2077	298	C19H38O2
24	Oleic acid, eicosyl ester	3794	562	C38H74O2
25	Heneicosane	2100	296	C21H44
26	Stigmasterol acetate	2879	454	C31H50O2
27	4,6-Cholestadien-3.beta.-ol	2579	384	C27H44O
28	Isofucosterol, O-TMS	2838	484	C32H56OSi
