# Supplementary material for: Development of nanoemulsion formulation loaded with Enteromorpha intestinalis extract: Characterization and evaluation for topical use
Source: PLoS One. 2026 Mar 6;21(3):e0343626. doi: 10.1371/journal.pone.0343626 (PMC12965610; doi:10.1371/journal.pone.0343626)
Supplement: S2 SPSS Data — (XLSX) [file pone.0343626.s002.xlsx]

## Sheet: Sheet1
DATASET ACTIVATE DataSet4.
* Custom Tables.
CTABLES
/VLABELS VARIABLES=EXTRACT EINE ASCORBICACID GROUPS DISPLAY=LABEL
/TABLE EXTRACT [S][MEAN, SEMEAN] + EINE [S][MEAN, SEMEAN] + ASCORBICACID [S][MEAN, SEMEAN] BY
GROUPS [C]
/CATEGORIES VARIABLES=GROUPS ORDER=A KEY=VALUE EMPTY=INCLUDE
/CRITERIA CILEVEL=95.
Custom Tables
Notes
Output Created		04-AUG-2025 03:05:40
Comments
Input	Data	D:\spss\PONE DPPH.sav
	Active Dataset	DataSet4
	Filter	<none>
	Weight	<none>
	Split File	<none>
	N of Rows in Working Data File	42
Syntax		CTABLES /VLABELS VARIABLES=EXTRACT EINE ASCORBICACID GROUPS DISPLAY=LABEL /TABLE EXTRACT [S][MEAN, SEMEAN] + EINE [S][MEAN, SEMEAN] + ASCORBICACID [S][MEAN, SEMEAN] BY GROUPS [C] /CATEGORIES VARIABLES=GROUPS ORDER=A KEY=VALUE EMPTY=INCLUDE /CRITERIA CILEVEL=95.
Resources	Processor Time	00:00:00.03
	Elapsed Time	00:00:00.03
[DataSet4] D:\spss\PONE DPPH.sav
	GROUPS
	CON50		CON100		CON200		CON400		CON800		AA5		AA10		AA20		AA40
	Mean	Standard Error of Mean	Mean	Standard Error of Mean	Mean	Standard Error of Mean	Mean	Standard Error of Mean	Mean	Standard Error of Mean	Mean	Standard Error of Mean	Mean	Standard Error of Mean	Mean	Standard Error of Mean	Mean	Standard Error of Mean
Extract	44.0333	0.02848	46.86	0.0251661	47.0833	0.0938675	48.728	0.0271846	50.5733	0.0523874
EINE	48.7467	0.0600925	49.6767	0.0731057	50.3067	0.0622718	52.23	0.0585947	54.3167	0.188001
ASCORBICACID											45.41	0.110151	54.22	0.137961	87.0067	0.0851143	97.4433	0.0578312
GET
FILE='D:\spss\PONE dpph.T TEST.sav'.
Warning # 67. Command name: GET FILE
The document is already in use by another user or process. If you make
changes to the document they may overwrite changes made by others or your
changes may be overwritten by others.
File opened D:\spss\PONE dpph.T TEST.sav
DATASET NAME DataSet5 WINDOW=FRONT.
T-TEST PAIRS=EI50 EI100 EI200 EI400 WITH NEEI50 NEEI100 NEEI200 EI800 (PAIRED)
/CRITERIA=CI(.9500)
/MISSING=ANALYSIS.
T-Test
Notes
Output Created		04-AUG-2025 03:08:00
Comments
Input	Data	D:\spss\PONE dpph.T TEST.sav
	Active Dataset	DataSet5
	Filter	<none>
	Weight	<none>
	Split File	<none>
	N of Rows in Working Data File	42
Missing Value Handling	Definition of Missing	User defined missing values are treated as missing.
	Cases Used	Statistics for each analysis are based on the cases with no missing or out-of-range data for any variable in the analysis.
Syntax		T-TEST PAIRS=EI50 EI100 EI200 EI400 WITH NEEI50 NEEI100 NEEI200 EI800 (PAIRED) /CRITERIA=CI(.9500) /MISSING=ANALYSIS.
Resources	Processor Time	00:00:00.00
	Elapsed Time	00:00:00.01
[DataSet5]
Paired Samples Statistics
		Mean	N	Std. Deviation	Std. Error Mean
Pair 1	EI50	44.0333	3	0.0493288	0.02848
	NEEI50	48.7467	3	0.104083	0.0600925
Pair 2	EI100	46.86	3	0.043589	0.0251661
	NEEI100	49.6767	3	0.126623	0.0731057
Pair 3	EI200	47.0833	3	0.162583	0.0938675
	NEEI200	50.3067	3	0.107858	0.0622718
Pair 4	EI400	48.728	3	0.047085	0.0271846
	EI800	50.5733	3	0.0907377	0.0523874
Paired Samples Correlations
		N	Correlation	Sig.
Pair 1	EI50 & NEEI50	3	0.178538	0.885727
Pair 2	EI100 & NEEI100	3	-0.969315	0.158115
Pair 3	EI200 & NEEI200	3	0.7708	0.439714
Pair 4	EI400 & EI800	3	0.985397	0.108928
Paired Samples Test
		Paired Differences					t	df	Sig. (2-tailed)
		Mean	Std. Deviation	Std. Error Mean	95% Confidence Interval of the Difference
					Lower	Upper
Pair 1	EI50 - NEEI50	-4.71333	0.106927	0.0617342	-4.97895	-4.44771	-76.3488	2	0.000171508
Pair 2	EI100 - NEEI100	-2.81667	0.169214	0.0976957	-3.23702	-2.39632	-28.831	2	0.00120087
Pair 3	EI200 - NEEI200	-3.22333	0.10504	0.0606447	-3.48427	-2.9624	-53.1511	2	0.000353789
Pair 4	EI400 - EI800	-1.84533	0.0450592	0.026015	-1.95727	-1.7334	-70.9336	2	0.000198686
