# Supplementary material for: Development of nanoemulsion formulation loaded with Enteromorpha intestinalis extract: Characterization and evaluation for topical use
Source: PLoS One. 2026 Mar 6;21(3):e0343626. doi: 10.1371/journal.pone.0343626 (PMC12965610; doi:10.1371/journal.pone.0343626)
Supplement: S3 SPSS Data — (XLSX) [file pone.0343626.s003.xlsx]

## Sheet: Sheet1
* Custom Tables.
CTABLES
/VLABELS VARIABLES=EXTRACT EINE GROUPS DISPLAY=LABEL
/TABLE EXTRACT [S][MEAN, SEMEAN] + EINE [S][MEAN, SEMEAN] BY GROUPS [C]
/CATEGORIES VARIABLES=GROUPS ORDER=A KEY=VALUE EMPTY=INCLUDE
/CRITERIA CILEVEL=95.
Custom Tables
Notes
Output Created		04-AUG-2025 03:49:19
Comments
Input	Data	D:\spss\PONE RED DESC.sav
	Active Dataset	DataSet4
	Filter	<none>
	Weight	<none>
	Split File	<none>
	N of Rows in Working Data File	42
Syntax		CTABLES /VLABELS VARIABLES=EXTRACT EINE GROUPS DISPLAY=LABEL /TABLE EXTRACT [S][MEAN, SEMEAN] + EINE [S][MEAN, SEMEAN] BY GROUPS [C] /CATEGORIES VARIABLES=GROUPS ORDER=A KEY=VALUE EMPTY=INCLUDE /CRITERIA CILEVEL=95.
Resources	Processor Time	00:00:00.00
	Elapsed Time	00:00:00.01
	GROUPS
	CON200		CON400		CON800		CON1600		CON3200
	Mean	Standard Error of Mean	Mean	Standard Error of Mean	Mean	Standard Error of Mean	Mean	Standard Error of Mean	Mean	Standard Error of Mean
Extract	10.5263	1.21561	16.1403	0.928407	32.9827	0.350667	43.509	1.26499	51.579	0.60795
EINE	40.9123	0.0928535	51.1577	0.121532	61.7543	0.152829	71.7893	0.949271	88.421	0.60795
DATASET ACTIVATE DataSet6.
T-TEST PAIRS=EI200 EI400 EI800 EI1600 EI3200 WITH NEEI200 NEEI400 NEEI800 NEEI1600 NEEI3200 (PAIRED)
/CRITERIA=CI(.9500)
/MISSING=ANALYSIS.
T-Test
Notes
Output Created		04-AUG-2025 03:50:29
Comments
Input	Data	D:\spss\PONE RED.T TEST.sav
	Active Dataset	DataSet6
	Filter	<none>
	Weight	<none>
	Split File	<none>
	N of Rows in Working Data File	42
Missing Value Handling	Definition of Missing	User defined missing values are treated as missing.
	Cases Used	Statistics for each analysis are based on the cases with no missing or out-of-range data for any variable in the analysis.
Syntax		T-TEST PAIRS=EI200 EI400 EI800 EI1600 EI3200 WITH NEEI200 NEEI400 NEEI800 NEEI1600 NEEI3200 (PAIRED) /CRITERIA=CI(.9500) /MISSING=ANALYSIS.
Resources	Processor Time	00:00:00.02
	Elapsed Time	00:00:00.02
[DataSet6] D:\spss\PONE RED.T TEST.sav
Paired Samples Statistics
		Mean	N	Std. Deviation	Std. Error Mean
Pair 1	EI200	10.5263	3	2.1055	1.21561
	NEEI200	40.9123	3	0.160827	0.0928535
Pair 2	EI400	16.1403	3	1.60805	0.928407
	NEEI400	51.1577	3	0.2105	0.121532
Pair 3	EI800	32.9827	3	0.607372	0.350667
	NEEI800	61.7543	3	0.264708	0.152829
Pair 4	EI1600	43.509	3	2.19103	1.26499
	NEEI1600	71.7893	3	1.64419	0.949271
Pair 5	EI3200	51.579	3	1.053	0.60795
	NEEI3200	88.421	3	1.053	0.60795
Paired Samples Correlations
		N	Correlation	Sig.
Pair 1	EI200 & NEEI200	3	-0.982448	0.119454
Pair 2	EI400 & NEEI400	3	0.3284	0.786981
Pair 3	EI800 & NEEI800	3	0.803729	0.405692
Pair 4	EI1600 & NEEI1600	3	0.737892	0.471643
Pair 5	EI3200 & NEEI3200	3	-1	0
Paired Samples Test
		Paired Differences					t	df	Sig. (2-tailed)
		Mean	Std. Deviation	Std. Error Mean	95% Confidence Interval of the Difference
					Lower	Upper
Pair 1	EI200 - NEEI200	-30.386	2.2637	1.30695	-36.0093	-24.7627	-23.2496	2	0.00184488
Pair 2	EI400 - NEEI400	-35.0173	1.55171	0.89588	-38.872	-31.1627	-39.0871	2	0.000653894
Pair 3	EI800 - NEEI800	-28.7717	0.424889	0.24531	-29.8271	-27.7162	-117.287	2	7.26861e-05
Pair 4	EI1600 - NEEI1600	-28.2803	1.47903	0.853916	-31.9544	-24.6062	-33.1184	2	0.000910474
Pair 5	EI3200 - NEEI3200	-36.842	2.106	1.2159	-42.0736	-31.6104	-30.3002	2	0.00108743
